# Supplementary material for: Evaluation of Pulmonary Vein Fibrosis Following Cryoballoon Ablation of Atrial Fibrillation: A Semi-Automatic MRI Analysis
Source: J Cardiovasc Dev Dis. 2023 Sep 14;10(9):396. doi: 10.3390/jcdd10090396 (PMC10531798; doi:10.3390/jcdd10090396)
Supplement: Supplementary file 1 [file jcdd-10-00396-s001.zip]

Archive with 1 entries (1 files):
- jcdd-2506585-supplementary.pdf
